# Supplementary material for: AlleleMiner: a long-read pipeline for gene-wise de novo allele phasing and variant detection in diploid citrus cultivars
Source: DNA Res. 2026 Mar 3;33(2):dsag004. doi: 10.1093/dnares/dsag004 (PMC13011809; doi:10.1093/dnares/dsag004)
Supplement: dsag004_Supplementary_Data [file dsag004_supplementary_data.zip]

Archive with 8 entries (8 files):
- Kiryu_Supplementary_Fig_S1_260216.ppt
- Kiryu_Supplementary_Fig_S2_260216.pdf
- Kiryu_Supplementary_Fig_S3_260216.ppt
- Kiryu_Supplementary_Fig_S4_260216.ppt
- Kiryu_Supplementary_Fig_S5_260216.ppt
- Kiryu_Supplementary_Table_S1_260216.pdf
- Kiryu_Supplementary_Table_S2_260216.pdf
- Kiryu_Supplementary_Table_S3_260216.pdf
